# Supplementary material for: Identification of the KNOX Gene Family in Salvia miltiorrhiza Revealing Its Response Characteristics to Salt Stress
Source: Plants (Basel). 2025 Jan 24;14(3):348. doi: 10.3390/plants14030348 (PMC11821246; doi:10.3390/plants14030348)
Supplement: Supplementary file 1 [file plants-14-00348-s001.zip]

Archive with 1 entries (1 files):
- plants-3405130-supplementary.pdf
